# Supplementary material for: The Long and the Short of It: Nanopore‐Based eDNA Metabarcoding of Marine Vertebrates Works; Sensitivity and Species‐Level Assignment Depend on Amplicon Lengths
Source: Mol Ecol Resour. 2025 Feb 10;25(4):e14079. doi: 10.1111/1755-0998.14079 (PMC11969631; doi:10.1111/1755-0998.14079)
Supplement: Supplementary file 1 — Appendix S1: Table S1: The total amount of reads and species found for each control sample. Table S2: The species that are present in the ray reef aquarium. Table S3: The species of the North Sea and their representation of reference fragments present in the used database. Table S4: accession numbers of NCBI references for in silico comparison. Table S5: BLAST database entries North Sea. Table S6: Clusters that are assigned to multiple species with the same e‐value (> 98%) per primer pair and cluster similarity setting, Aquarium samples. Table S7: Rarefaction curves. Table S8: Off target hits from the different datasets. Table S9: Read counts after processing for each dataset. Table S10: Statistical analysis. Table S11: Read count per species and per sample from the aquarium dataset. Table S12: Read count per species and per sample from the Borkum/Gemini dataset. Table S13: Read count per species and per sample from the shipwrecks dataset. Table S14: Mock community findings and read counts. [file MEN-25-e14079-s002.xlsx]

## Sheet: S1
table S1: The total amount of reads and species found for each control sample
Controls
BC	CTRL	CTRL type	Total_reads	Species found
10	2kb run	PCR CTRL	163556	H. sapiens
11	2kbrun	PCRCTRL	0	No meaningfull cluster
81	2kb DOLF	BC PCR	0	No meaningfull cluster
71	2kb DOLF	Filter CTRL	0	No meaningfull cluster
72	2kb DOLF	Filter CTRL	9423	H. sapiens
30	NZ field	Filter CTRL	91	H. sapiens
16	Shipwrecks	Filter CTRL	10635	H. sapiens
44	Mifish gemini	Filter CTRL	0	No meaningfull cluster
45	Mifish gemini	PCR	0	No meaningfull cluster
34	Mifish wrecks	Filter CTRL	42	NA
34	Mifish wrecks	Filter CTRL	26030	Homo sapiens
35	Mifish wrecks	PCR	33782	Pomatoschistus microps
35	Mifish wrecks	PCR	8429	Homo sapiens
36	Mifish wrecks	BC PCR	1	clupea harengus
36	Mifish wrecks	BC PCR	35358	Homo sapiens
36	Mifish wrecks	BC PCR	24437	unclassified

## Sheet: S2
table S2: The species that are present in the ray reef aquarium
Species list of Ray reef aquarium
Latin name	Roggenrif bassin	Total species from aquaria in the same filter system
Dicentrarchus labrax	15	58
Sparus aurata	3	9
Chelon labrosus	15	16
Labrus bergylta	4	4
Scopthalmus rhombus	2	2
Platichthys flesus	2	2
Pleuronectus platessa	5	9
Solea solea	0	5
Scopthalmus maximus	8	8
Anquilla anquilla	1	1
Raja undulata	17	17
Raja clavata	84	84
Raja microocellata	35	35
Raja montaqui	6	6
Dasyatis pastinaca	0	1
Mustelus asterias	6	6
Scyliorhinus canicula	79	83
Scyliorhinus stellaris	16	16
Gadus morhua	0	1
Chelidonichthys lucerna	1	1
Pollchius pollachius	2	2
Labrus mixtus	0	1
	301

## Sheet: S3
table S3: The species of the North Sea and their representation of reference fragments present in the used database.
Species of North Sea fish (fishbase) + representation in database
	Name	Family	Habitat	In database	Mitogenome	16S	12S
Acipenser sturio	Sturgeon	Acipenseridae	demersal
Agonus cataphractus	Hooknose	Agonidae	demersal	Agonus cataphractus	0		MN122846
Alopias vulpinus	Thresher	Alopiidae	pelagic-oceanic	Alopias vulpinus	MF125278, NC_049866, OP057080	KJ128686, KJ128687, MN122846	0
Alosa alosa	Allis shad	Alosidae	pelagic-neritic			0
Alosa fallax	Twaite shad	Alosidae	pelagic-neritic	Alosa fallax	PP928730		0
Sardina pilchardus	European pilchard	Alosidae	pelagic-neritic	Sardina pilchardus	MH329246, NC_009592, OY974110	0	0
Ammodytes marinus	Lesser sand-eel	Ammodytidae	benthopelagic	Ammodytes marinus	MN122922, OX465170	0	0
Ammodytes tobianus	Small sandeel	Ammodytidae	demersal	Ammodytes tobianus	MN122889	0	0
Gymnammodytes semisquamatus	Smooth sandeel	Ammodytidae	demersal	Gymnammodytes semisquamatus	MT410950, NC_052767	0	0
Hyperoplus immaculatus	Greater sand-eel	Ammodytidae	demersal	Hyperoplus immaculatus	OX442373	0	0
Hyperoplus lanceolatus	Great sandeel	Ammodytidae	demersal	Hyperoplus lanceolatus	CM049441	0	0
Anarhichas lupus	Atlantic wolffish	Anarhichadidae	demersal	Anarhichas lupus	LC493902, MT410929, NC_009773	0	0
Anguilla anguilla	European eel	Anguillidae	demersal	Anguilla anguilla	KJ564270, MT410930, NC_006531	0	0
Argentina silus	Greater argentine	Argentinidae	bathypelagic			0
Argentina sphyraena	Argentine	Argentinidae	bathydemersal	Argentina sphyraena	0		MT410933
Bathyraja spinicauda	Spinytail skate	Arhynchobatidae	bathypelagic			KJ128703, KJ128704, MT410933
Atherina presbyter	Sand smelt	Atherinidae	pelagic-neritic	Atherina presbyter	0		HQ176514, HQ176515, HQ176516
Belone belone	Garfish	Belonidae	pelagic-oceanic	Belone belone	0	HM855091, HM855092, HM855093	AF231541, AY141340, MT903916
Beryx decadactylus	Alfonsino	Berycidae	bathydemersal			AF243983, KJ128710, KJ128711
Lipophrys pholis	Shanny	Blenniidae	demersal	Lipophrys pholis	OY726556		0
Arnoglossus laterna	Mediterranean scaldfish	Bothidae	demersal	Arnoglossus laterna	0	0	AF542210, MK616990, MN122822
Brama brama	Atlantic pomfret	Bramidae	pelagic-neritic	Brama brama	0	KJ128705, MK617044, MN122822	HQ592275, HQ592276, HQ641702
Callionymus lyra	Dragonet	Callionymidae	demersal	Callionymus lyra	0	AB642289, JQ938944, KJ128713	AY141344
Callionymus maculatus		Callionymidae	demersal	Callionymus maculatus	MT410924 (unverified)	AY141414, KJ128719, KJ128720	0
Callionymus reticulatus	Reticulated dragonet	Callionymidae	demersal	Callionymus reticulatus	0	KJ128721	0
Trachinotus ovatus	Pompano	Carangidae	pelagic-neritic	Trachinotus ovatus	KF356397, KJ642220, NC_022707	0	0
Trachurus trachurus	Atlantic horse mackerel	Carangidae	pelagic-neritic	Trachurus trachurus	LR991652, NC_006818, PP935177	0	0
Echiodon drummondii		Carapidae	bathydemersal	Echiodon drummondii	0	0	KU681344
Prionace glauca	Blue shark	Carcharhinidae	pelagic-oceanic			KU681365
Macroramphosus scolopax	Longspine snipefish	Centriscidae	demersal	Macroramphosus scolopax	AP005988, NC_010265		0
Centrophorus squamosus	Leafscale gulper shark	Centrophoridae	bathydemersal			0
Deania calceus	Birdbeak dogfish	Centrophoridae	bathydemersal
Cetorhinus maximus	Basking shark	Cetorhinidae	pelagic-oceanic	Cetorhinus maximus	NC_023266, OR546235, OZ077486		0
Chimaera monstrosa	Rabbit fish	Chimaeridae	bathydemersal			0
Clupea harengus	Atlantic herring	Clupeidae	benthopelagic	Clupea harengus	KC193777, MN122931, NC_009577		0
Sprattus sprattus	European sprat	Clupeidae	pelagic-neritic	Sprattus sprattus	MN122923, NC_009593, OY735306	0	0
Conger conger	European conger	Congridae	demersal	Conger conger	OY741333	0	0
Artediellus atlanticus	Atlantic hookear sculpin	Cottidae	demersal			0
Micrenophrys lilljeborgii	Norway bullhead	Cottidae	demersal	Micrenophrys lilljeborgii	0		0
Myoxocephalus scorpius	Shorthorn sculpin	Cottidae	demersal	Myoxocephalus scorpius	MK321578, NC_042186	0	0
Taurulus bubalis	Longspined bullhead	Cottidae	demersal	Taurulus bubalis	OU342732	0	0
Triglops murrayi	Moustache sculpin	Cottidae	demersal	Triglops murrayi	LC493907	0	0
Cyclopterus lumpus	Lumpfish	Cyclopteridae	benthopelagic	Cyclopterus lumpus	NC_069208, ON260847, OY735173	0	0
Dalatias licha	Kitefin shark	Dalatiidae	bathydemersal	Dalatias licha	0	0	LC020848, LC327203, LC708237
Dasyatis pastinaca	Common stingray	Dasyatidae	demersal	Dasyatis pastinaca	MT702384, NC_057976	GU130603, LC708237	0
Pteroplatytrygon violacea	Pelagic stingray	Dasyatidae	pelagic-oceanic			0
Remora remora	Shark sucker	Echeneidae	reef-associated
Echinorhinus brucus	Bramble shark	Echinorhinidae	bathydemersal
Engraulis encrasicolus	European anchovy	Engraulidae	pelagic-neritic	Engraulis encrasicolus	AP009137, MT410920, NC_009581		0
Etmopterus princeps	Great lanternshark	Etmopteridae	bathydemersal			0
Etmopterus spinax	Velvet belly	Etmopteridae	bathydemersal
Gadiculus thori	Silvery cod	Gadidae	pelagic-oceanic
Gadus morhua	Atlantic cod	Gadidae	benthopelagic	Gadus morhua	CM082625, NC_002081, OQ210177		0
Melanogrammus aeglefinus	Haddock	Gadidae	demersal	Melanogrammus aeglefinus	AM489717, DQ020497, NC_007396	0	0
Merlangius merlangus	Whiting	Gadidae	benthopelagic	Merlangius merlangus	DQ020496, NC_007395	0	0
Micromesistius poutassou	Blue whiting	Gadidae	bathypelagic	Micromesistius poutassou	FR751401, NC_015102, OZ034961	0	0
Pollachius pollachius	Pollack	Gadidae	benthopelagic	Pollachius pollachius	FR751400, NC_015097, OX465144	0	0
Pollachius virens	Saithe	Gadidae	demersal	Pollachius virens	FR751399, NC_015094	0	0
Trisopterus esmarkii	Norway pout	Gadidae	benthopelagic	Trisopterus esmarkii	0	0	KP644344, MN539954, MN539955
Trisopterus luscus	Pouting	Gadidae	benthopelagic	Trisopterus luscus	0	KJ128934, KJ128935, KJ128936	KC980989, KP644343, MN122935
Trisopterus minutus	Poor cod	Gadidae	benthopelagic	Trisopterus minutus	0	KJ128937, MN122935	KP644345, MN539951, MN539957
Ciliata mustela	Fivebeard rockling	Gaidropsaridae	demersal	Ciliata mustela	0	FJ215196, KJ128938, KJ128939	AB969950, MN539959, MN539971
Ciliata septentrionalis	Northern rockling	Gaidropsaridae	demersal	Ciliata septentrionalis	0	FJ215121, KJ128738, KJ128739	0
Enchelyopus cimbrius	Fourbeard rockling	Gaidropsaridae	demersal	Enchelyopus cimbrius	OP056913	0	0
Gaidropsarus mediterraneus	Shore rockling	Gaidropsaridae	demersal			0
Gaidropsarus vulgaris	Three-bearded rockling	Gaidropsaridae	demersal	Gaidropsarus vulgaris	0		KC980976, KC980977
Gasterosteus aculeatus	Three-spined stickleback	Gasterosteidae	benthopelagic	Gasterosteus aculeatus	NC_041244, OL404937, OM736816	KJ128774, KJ128775	0
Pungitius pungitius	Ninespine stickleback	Gasterosteidae	benthopelagic			0
Spinachia spinachia	Sea stickleback	Gasterosteidae	benthopelagic	Spinachia spinachia	AB445128, MN122862, NC_011582		0
Aphia minuta	Transparent goby	Gobiidae	pelagic-neritic	Aphia minuta	0	0	EF218623, KF415305
Buenia jeffreysii	Jeffrey's goby	Gobiidae	demersal			FR849594, KF415305, KJ128700
Crystallogobius linearis	Crystal goby	Gobiidae	demersal
Gobius niger	Black goby	Gobiidae	demersal	Gobius niger	OX637619		0
Lesueurigobius friesii	Fries's goby	Gobiidae	demersal			0
Pomatoschistus flavescens	Two-spotted goby	Gobiidae	reef-associated
Pomatoschistus lozanoi	Lozano's goby	Gobiidae	demersal	Pomatoschistus lozanoi	0		AJ616815
Pomatoschistus microps	Common goby	Gobiidae	demersal	Pomatoschistus microps	MN122842	AJ616832	0
Pomatoschistus minutus	Sand goby	Gobiidae	demersal	Pomatoschistus minutus	MW092827, NC_060619	0	0
Pomatoschistus pictus	Painted goby	Gobiidae	demersal	Pomatoschistus pictus	0	0	AJ616807, AJ616817
Thorogobius ephippiatus	Leopard-spotted goby	Gobiidae	demersal	Thorogobius ephippiatus	0	AJ616834, KJ128873	KF415481
Hexanchus griseus	Bluntnose sixgill shark	Hexanchidae	bathydemersal			KF415481
Centrolabrus exoletus	Rock cook	Labridae	reef-associated
Coris julis	Mediterranean rainbow wrasse	Labridae	reef-associated
Ctenolabrus rupestris	Goldsinny-wrasse	Labridae	reef-associated	Ctenolabrus rupestris	LC545442, MT410914, NC_052762		0
Labrus bergylta	Ballan wrasse	Labridae	reef-associated	Labrus bergylta	OZ005733	0	0
Labrus mixtus	Cuckoo wrasse	Labridae	reef-associated			0
Symphodus melops	Corkwing wrasse	Labridae	reef-associated	Symphodus melops	OX393548		0
Lamna nasus	Porbeagle	Lamnidae	pelagic-oceanic	Lamna nasus	MF150045, MT410902, NC_033911	0	0
Lampris guttatus	Opah	Lampridae	bathypelagic	Lampris guttatus	AP002924, NC_003165	0	0
Leuciscus aspius	Asp	Leuciscidae	benthopelagic			0
Liparis liparis	Striped seasnail	Liparidae	demersal	Liparis liparis	0		0
Liparis montagui	Montagus seasnail	Liparidae	demersal	Liparis montagui	0	EF508354	0
Lophius budegassa	Blackbellied angler	Lophiidae	bathydemersal			EF508355, KJ128814
Lophius piscatorius	Angler	Lophiidae	bathydemersal	Lophius piscatorius	MF994812, MN240767, NC_036988		0
Brosme brosme	Cusk	Lotidae	demersal			0
Molva molva	Ling	Lotidae	demersal	Molva molva	0		FJ215065, KP644346
Leptoclinus maculatus	Daubed shanny	Lumpenidae	demersal			FJ215173, KJ128834, KJ128835
Lumpenus lampretaeformis	Snakeblenny	Lumpenidae	demersal	Lumpenus lampretaeformis	LC493920		0
Coryphaenoides rupestris	Roundnose grenadier	Macrouridae	bathypelagic			0
Merluccius merluccius	European hake	Merlucciidae	demersal	Merluccius merluccius	FR751402		0
Mola mola	Ocean sunfish	Molidae	pelagic-oceanic	Mola mola	LC659949, NC_005836, OP057030	0	0
Dicentrarchus labrax	European seabass	Moronidae	demersal	Dicentrarchus labrax	KJ168064, KJ168065, NC_026074	0	0
Chelon auratus	Golden grey mullet	Mugilidae	pelagic-neritic	Chelon auratus	0	0	EU715446, EU715447, Z71990
Chelon labrosus	Thicklip grey mullet	Mugilidae	demersal	Chelon labrosus	NC_017883, OX417109, OY741313	0	0
Chelon ramada	Thinlip grey mullet	Mugilidae	pelagic-neritic	Chelon ramada	PP928736	0	0
Mullus barbatus	Red mullet	Mullidae	demersal			0
Mullus surmuletus	Surmullet	Mullidae	demersal	Mullus surmuletus	MT410885, NC_052759		0
Myctophum punctatum	Spotted lanternfish	Myctophidae	bathypelagic			0
Myliobatis aquila	Common eagle ray	Myliobatidae	benthopelagic
Myxine glutinosa	Atlantic hagfish	Myxinidae	bathydemersal	Myxine glutinosa	AJ404477, NC_002639, OZ076437		0
Nemichthys scolopaceus	Slender snipe eel	Nemichthyidae	bathypelagic			0
Osmerus eperlanus	European smelt	Osmeridae	pelagic-neritic	Osmerus eperlanus	MT410880, NC_052758, OY830042		0
Paralepis coregonoides	Sharpchin barracudina	Paralepididae	bathypelagic			0
Galeus melastomus	Blackmouth catshark	Pentanchidae	demersal
Lampetra fluviatilis	River lamprey	Petromyzontidae	demersal
Petromyzon marinus	Sea lamprey	Petromyzontidae	demersal
Pholis gunnellus	Rock gunnel	Pholidae	demersal	Pholis gunnellus	MT410872, NC_052755, OU342828		0
Phycis blennoides	Greater forkbeard	Phycidae	benthopelagic	Phycis blennoides	0	0	AY368283, KC980996, KC980997
Glyptocephalus cynoglossus	Witch flounder	Pleuronectidae	demersal	Glyptocephalus cynoglossus	0	AY368306, AY850365, MT410873	LC458340, MT410908
Hippoglossoides platessoides	American plaice	Pleuronectidae	demersal	Hippoglossoides platessoides	MN122825	KJ128779, KJ128780, MT410908	0
Hippoglossus hippoglossus	Atlantic halibut	Pleuronectidae	demersal	Hippoglossus hippoglossus	AM749125, CM020214, NC_009709	0	0
Limanda limanda	Common dab	Pleuronectidae	demersal	Limanda limanda	MN122886, OY755015	0	0
Microstomus kitt	Lemon sole	Pleuronectidae	demersal	Microstomus kitt	0	0	MN122933, MN539965, MN539976
Platichthys flesus	European flounder	Pleuronectidae	demersal	Platichthys flesus	OX438740, PP928767	KJ128830, KJ128831, MN122933	0
Pleuronectes platessa	European plaice	Pleuronectidae	demersal	Pleuronectes platessa	OX374672	0	0
Amblyraja radiata	Starry ray	Rajidae	demersal	Amblyraja radiata	OR813048, OR813049, OR813050	0	0
Dipturus batis	Blue skate	Rajidae	demersal	Dipturus batis	MT890693, MT890694, NC_046684	0	0
Dipturus oxyrinchus	Longnosed skate	Rajidae	bathydemersal			0
Leucoraja circularis	Sandy ray	Rajidae	demersal	Leucoraja circularis	MF278970, NC_037969		0
Leucoraja fullonica	Shagreen ray	Rajidae	bathydemersal			0
Leucoraja naevus	Cuckoo ray	Rajidae	demersal	Leucoraja naevus	MF278969, NC_037968		0
Raja clavata	Thornback ray	Rajidae	demersal	Raja clavata	MF278973, NC_037972	0	0
Raja montagui	Spotted ray	Rajidae	demersal	Raja montagui	0	0	EF100188
Raniceps raninus	Tadpole fish	Ranicipitidae	demersal	Raniceps raninus	0	EU476890, GU597957, KT231939	FJ215080, FJ215081, LC091820
Salmo salar	Atlantic salmon	Salmonidae	benthopelagic	Salmo salar	AF133701, NC_001960, U12143	JX121839, KJ128881, KJ128882	0
Salmo trutta	Sea trout	Salmonidae	pelagic-neritic	Salmo trutta	NC_010007, NC_024032, OP882679	0	0
Salvelinus alpinus	Arctic char	Salmonidae	benthopelagic			0
Argyrosomus regius	Meagre	Sciaenidae	benthopelagic	Argyrosomus regius	0		0
Scomberesox saurus	Atlantic saury	Scomberesocidae	pelagic-oceanic	Scomberesox saurus	0	DQ916162	LC578984
Euthynnus alletteratus	Little tunny	Scombridae	pelagic-oceanic			0
Katsuwonus pelamis	Skipjack tuna	Scombridae	pelagic-oceanic
Orcynopsis unicolor	Plain bonito	Scombridae	pelagic-neritic
Sarda sarda	Atlantic bonito	Scombridae	pelagic-neritic
Scomber scombrus	Atlantic mackerel	Scombridae	pelagic-neritic	Scomber scombrus	MN122853, NC_006398, OY829942		0
Thunnus thynnus	Atlantic bluefin tuna	Scombridae	pelagic-oceanic			0
Lepidorhombus whiffiagonis	Megrim	Scophthalmidae	bathydemersal	Lepidorhombus whiffiagonis	0		AF517556, AY998042
Scophthalmus maximus	Turbot	Scophthalmidae	demersal	Scophthalmus maximus	NC_013183, OY978274	AY359667, DQ195533, DQ195534	0
Scophthalmus rhombus	Brill	Scophthalmidae	demersal	Scophthalmus rhombus	0	0	AF542213, AY998044, MK617035
Zeugopterus norvegicus	Norwegian topknot	Scophthalmidae	demersal	Zeugopterus norvegicus	0	KJ128899, KJ128900, MK617094	0
Zeugopterus punctatus	Topknot	Scophthalmidae	demersal	Zeugopterus punctatus	MT410862, NC_052753	KJ128859	0
Scyliorhinus canicula	Lesser spotted dogfish	Scyliorhinidae	demersal	Scyliorhinus canicula	NC_001950, Y16067	0	0
Scyliorhinus stellaris	Nursehound	Scyliorhinidae	reef-associated	Scyliorhinus stellaris	LC723525, NC_066805	0	0
Helicolenus dactylopterus	Blackbelly rosefish	Sebastidae	bathydemersal	Helicolenus dactylopterus	0	0	GU946526, LC277892, MT410911
Sebastes norvegicus	Golden redfish	Sebastidae	pelagic-oceanic	Sebastes norvegicus	MW846223, NC_056783	LC636775, LC636776, LC636777	0
Sebastes viviparus	Norway redfish	Sebastidae	demersal	Sebastes viviparus	LC493909, MT410865, NC_052754	0	0
Buglossidium luteum	Solenette	Soleidae	demersal	Buglossidium luteum	0	0	0
Microchirus variegatus	Thickback sole	Soleidae	demersal	Microchirus variegatus	OY735197	AY359663, FN687931, KJ128718	0
Pegusa lascaris	Sand sole	Soleidae	demersal	Pegusa lascaris	0	0	0
Solea solea	Common sole	Soleidae	demersal	Solea solea	OY282555	0	0
Centroscymnus coelolepis	Portuguese dogfish	Somniosidae	bathydemersal			0
Centroselachus crepidater	Longnose velvet dogfish	Somniosidae	bathydemersal
Boops boops	Bogue	Sparidae	demersal	Boops boops	PP935176		0
Pagellus acarne	Axillary seabream	Sparidae	benthopelagic	Pagellus acarne	MG736083, NC_037505	0	0
Pagellus bogaraveo	Blackspot seabream	Sparidae	benthopelagic	Pagellus bogaraveo	NC_009502	0	0
Pagellus erythrinus	Common pandora	Sparidae	benthopelagic	Pagellus erythrinus	MG653592, NC_037732	0	0
Sparus aurata	Gilthead seabream	Sparidae	demersal			0
Spondyliosoma cantharus	Black seabream	Sparidae	benthopelagic	Spondyliosoma cantharus	0		MT903899
Squalus acanthias	Picked dogfish	Squalidae	bathydemersal	Squalus acanthias	NC_002012, Y18134	AF247403, AJ247280, GQ485282	0
Squatina squatina	Angelshark	Squatinidae	demersal	Squatina squatina	MH166797, MH166798, NC_035057	0	0
Argyropelecus olfersii		Sternoptychidae	bathypelagic			0
Maurolicus muelleri	Silvery lightfish	Sternoptychidae	bathypelagic	Maurolicus muelleri	AP012963		0
Chirolophis ascanii	Yarrell's blenny	Stichaeidae	benthopelagic			0
Entelurus aequoreus	Snake pipefish	Syngnathidae	demersal	Entelurus aequoreus	0		AF354944, KY065815, MN122851
Hippocampus hippocampus	Short snouted seahorse	Syngnathidae	demersal	Hippocampus hippocampus	MF541546, MZ709300, NC_045033	KJ128766, KY065539, MN122851	0
Nerophis lumbriciformis	Worm pipefish	Syngnathidae	demersal	Nerophis lumbriciformis	0	0	0
Nerophis ophidion	Straightnose pipefish	Syngnathidae	demersal			KY700733
Syngnathus acus	Greater pipefish	Syngnathidae	demersal	Syngnathus acus	LR822065, MN122937, OX411243		0
Syngnathus rostellatus	Nilsson's pipefish	Syngnathidae	demersal	Syngnathus rostellatus	0	0	AF354941, JX228157, MN122827
Syngnathus typhle	Broadnosed pipefish	Syngnathidae	demersal	Syngnathus typhle	CM065978, MN122884, NC_030279	KJ128917, KJ128919, MN122827	0
Tetronarce nobiliana	Electric ray	Torpedinidae	benthopelagic	Tetronarce nobiliana	0	0	0
Torpedo marmorata	Marbled electric ray	Torpedinidae	reef-associated	Torpedo marmorata	MT274576, NC_059941	0	0
Echiichthys vipera	Lesser weever	Trachinidae	demersal	Echiichthys vipera	MT410919, NC_052763, OY829670	0	0
Trachinus draco	Greater weever	Trachinidae	demersal	Trachinus draco	AP006024	0	0
Trachipterus arcticus	Dealfish	Trachipteridae	bathypelagic			0
Galeorhinus galeus	Tope shark	Triakidae	benthopelagic	Galeorhinus galeus	NC_084376, ON652874, OR702582		0
Mustelus asterias	Starry smooth-hound	Triakidae	demersal	Mustelus asterias	ON652873	0	0
Mustelus mustelus	Smooth-hound	Triakidae	demersal	Mustelus mustelus	MH559351, NC_039629	0	0
Aphanopus carbo	Black scabbardfish	Trichiuridae	bathypelagic			0
Chelidonichthys cuculus	Red gurnard	Triglidae	demersal	Chelidonichthys cuculus	0		0
Chelidonichthys lucerna	Tub gurnard	Triglidae	demersal	Chelidonichthys lucerna	0	KJ128728	EF120817, AY141362
Eutrigla gurnardus	Grey gurnard	Triglidae	demersal	Eutrigla gurnardus	MN122888, OY741288	KJ128732, KJ128733, MN650831	0
Xiphias gladius	Swordfish	Xiphiidae	pelagic-oceanic	Xiphias gladius	AP006036, NC_012677, OP057031	0	0
Zeus faber	John dory	Zeidae	benthopelagic	Zeus faber	NC_003190, NC_063705, OY482867	0	0
Lycodes vahlii	Vahl's eelpout	Zoarcidae	bathydemersal			0
Zoarces viviparus	Eelpout	Zoarcidae	demersal	Zoarces viviparus	NC_088490, PP556339		0

## Sheet: S4
table S4: accesion numbers of NCBI references for in silico comparison
Accesionnumbers of NCBI references for In sillico comparison
Pleurinectidae
Pleuronectes platessa	MN122873.1
Plathichthys flesus	OX438740.1
Clupeidea
Sprattus sprattus	AP009234
Clupea harengus	KC193765
Ammodytidae
Ammodytes personatus	KF672362
Ammodytes tobianus	MN122889
Ammodytes marinus	MN122922.1
Hyperooplus lanceolatus	CM049395.1
Raja
Raja montagui	EF100188
Raja micoostellata	EF081264
Raja brachyura	MT850125.1

## Sheet: S5
table S5: BLAST database entries North Sea
BLAST database entries North Sea
>MN122938.1 Callionymus lyra mitochondrion sequence
>XM_012822819 Clupea harengus Era-like 12S mitochondrial rRNA chaperone 1 (eral1), transcript variant X2, mRNA
>KU755530 Neogobius melanostomus mitochondrion sequence
>NC_027417 Acipenser sturio mitochondrion, complete genome
>KJ128686 Agonus cataphractus voucher NRM:55225 16S ribosomal RNA gene, partial sequence; mitochondrial
>AB239593_(2) Alburnus alburnus mitochondrial DNA, complete genome
>AF530482 Alcyonium digitatum 16S large subunit ribosomal RNA gene, partial sequence; and NADH dehydrogenase subunit 2 (ND2) gene, partial cds; mitochondrial
>MG018831 Alcyonium digitatum voucher SBMNH:360700 16S ribosomal RNA gene, partial sequence; mitochondrial
>KU577277 Alopias vulpinus 16S ribosomal RNA gene, partial sequence; mitochondrial
>AY830720 Alopias vulpinus isolate Avul002 12S ribosomal RNA gene, partial sequence; tRNA-Val gene, complete sequence; and 16S ribosomal RNA gene, partial sequence; mitochondrial
>MF374733 Alopias vulpinus mitochondrion, complete genome
>AP009131 Alosa alosa mitochondrial DNA, complete genome
>KJ128690_(2) Alosa alosa voucher NRM:44932 16S ribosomal RNA gene, partial sequence; mitochondrial
>PP928730 Alosa fallax isolate AFAL1-T10 mitochondrion, complete genome
>EU552655 Alosa fallax voucher H48 12S ribosomal RNA gene, partial sequence; tRNA-Val gene, complete sequence; and 16S ribosomal RNA gene, partial sequence; mitochondrial
>EU552737 Alosa fallax voucher H48 16S ribosomal RNA gene, partial sequence; mitochondrial
>EU552656 Alosa fallax voucher H49 12S ribosomal RNA gene, partial sequence; tRNA-Val gene, complete sequence; and 16S ribosomal RNA gene, partial sequence; mitochondrial
>EU552657 Alosa fallax voucher H50 12S ribosomal RNA gene, partial sequence; tRNA-Val gene, complete sequence; and 16S ribosomal RNA gene, partial sequence; mitochondrial
>EU552739 Alosa fallax voucher H50 16S ribosomal RNA gene, partial sequence; mitochondrial
>KJ128693 Alosa fallax voucher NRM:57055 16S ribosomal RNA gene, partial sequence; mitochondrial
>HM140433 Amblyraja radiata voucher GenMAP DB#686-072/03 16S ribosomal RNA gene, partial sequence; mitochondrial
>KT723026 Ammodytes dubius mitochondrion, complete genome
>KC422441 Ammodytes hexapterus mitochondrion, complete genome
>MN122922.1 Ammodytes marinus mitochondrion, complete genome
>KF672362 Ammodytes personatus mitochondrion, complete genome
>AY141450 Ammodytes tobianus 16S ribosomal RNA gene, partial sequence; mitochondrial gene for mitochondrial product
>MN122889 Ammodytes tobianus mitochondrion, complete genome
>KX117979 Anarhichas lupus isolate SNL004 mitochondrion, complete genome
>KX118004 Anarhichas lupus isolate WG002 mitochondrion, complete genome
>EF427916 Anarhichas lupus mitochondrion, complete genome
>KJ564246 Anguilla anguilla isolate BU_Y_8 mitochondrion, complete genome
>KJ564268 Anguilla anguilla isolate MO_G_21 mitochondrion, complete genome
>KJ564220 Anguilla anguilla isolate RH_G_13 mitochondrion, complete genome
>KJ564236 Anguilla anguilla isolate VA_Y_16 mitochondrion, complete genome
>KJ564238 Anguilla anguilla isolate VA_Y_19 mitochondrion, complete genome
>AP007233 Anguilla anguilla mitochondrial DNA, complete genome
>MK133021 Anser anser breed Landes goose mitochondrion, complete genome
>EF218623 Aphia minuta 12S ribosomal RNA gene, partial sequence; mitochondrial
>KF415305 Aphia minuta voucher NMBE 1066523 12S ribosomal RNA gene, partial sequence; tRNA-Val gene, complete sequence; and 16S ribosomal RNA gene, partial sequence; mitochondrial
>AY359653 Arnoglossus laterna 16S large subunit ribosomal RNA gene, partial sequence; mitochondrial
>AY157324 Arnoglossus laterna 16S large subunit ribosomal RNA gene, partial sequence; mitochondrial gene for mitochondrial product
>MN122822 Arnoglossus laterna isolate DM241 mitochondrion, partial genome
>FN687916 Arnoglossus laterna mitochondrial partial 16S rRNA gene, isolate 2100
>KJ128705 Arnoglossus laterna voucher NRM:51791 16S ribosomal RNA gene, partial sequence; mitochondrial
>AP014586 Arnoglossus polyspilus mitochondrial DNA, complete genome
>AY652504 Asterias rubens 16S ribosomal RNA gene, partial sequence; mitochondrial
>AY652501 Astropecten irregularis 16S ribosomal RNA gene, partial sequence; mitochondrial
>FJ177577 Astropecten irregularis isolate Airre-Kav1 16S ribosomal RNA gene, partial sequence
>FJ177574 Astropecten irregularis isolate Airre-Sar1 16S ribosomal RNA gene, partial sequence
>HQ176514 Atherina presbyter haplotype FT20 12S ribosomal RNA gene, partial sequence; mitochondrial
>HM855093 Atherina presbyter voucher PRTen4 16S ribosomal RNA gene, partial sequence; mitochondrial
>AF231541 Belone belone 12S ribosomal RNA gene, partial sequence; mitochondrial gene for mitochondrial product
>AF243983 Belone belone isolate N35b voucher USNM:Fish:352453 16S large subunit ribosomal RNA gene, partial sequence; mitochondrial
>KJ128711 Belone belone voucher NRM:52473 16S ribosomal RNA gene, partial sequence; mitochondrial
>DQ124383 Bos taurus isolate KC13 mitochondrion, complete genome
>MG820631 Bos taurus voucher DJHN20180118 mitochondrion, complete genome
>KJ128718 Buglossidium luteum voucher NRM:52311 16S ribosomal RNA gene, partial sequence; mitochondrial
>AY141344 Callionymus lyra 12S ribosomal RNA gene, partial sequence; mitochondrial gene for mitochondrial product
>KJ128719_(2) Callionymus lyra voucher NRM:51783 16S ribosomal RNA gene, partial sequence; mitochondrial
>KJ128721 Callionymus maculatus voucher NRM:55573 16S ribosomal RNA gene, partial sequence; mitochondrial
>KU290975 Canis lupus familiaris isolate 801T mitochondrion, complete genome
>MF443771 Carassius auratus auratus isolate J14 mitochondrion, complete genome
>KX611160 Carassius gibelio clone E mitochondrion, complete genome
>KM096970 Cetorhinus maximus isolate 2 mitochondrion, complete genome
>KM096975 Cetorhinus maximus isolate 7 mitochondrion, complete genome
>KM096983 Cetorhinus maximus isolate 16 mitochondrion, complete genome
>NC_023266 Cetorhinus maximus mitochondrion, complete genome
>KJ128728 Chelidonichthys cuculus voucher NRM:48734 16S ribosomal RNA gene, partial sequence; mitochondrial
>GQ485299 Chelidonichthys lucernus voucher 513 16S ribosomal RNA gene, partial sequence; mitochondrial
>KJ128733 Chelidonichthys lucernus voucher NRM:52869 16S ribosomal RNA gene, partial sequence; mitochondrial
>AY141432 Chelodonichthys lucerna 16S ribosomal RNA gene, partial sequence; mitochondrial gene for mitochondrial product
>JF911706 Chelon labrosus mitochondrion, complete genome
>NC_017883 Chelon labrosus mitochondrion, complete genome
>PP928736 Chelon ramada isolate 1908 mitochondrion, complete genome
>KT266879 Chirolophis japonicus mitochondrion, complete genome
>DQ447691 Chondrostoma nasus 16S ribosomal RNA gene, partial sequence; mitochondrial
>FJ215012 Ciliata mustela voucher ZMUC:373657 12S ribosomal RNA gene, partial sequence; mitochondrial
>FJ215121 Ciliata mustela voucher ZMUC:373657 16S ribosomal RNA gene, partial sequence; mitochondrial
>KC193765 Clupea harengus isolate DE_RUGEN_6 mitochondrion, complete genome
>KC193756 Clupea harengus isolate LV_RIGA_11 mitochondrion, complete genome
>KC193690 Clupea harengus isolate SE_BLEKINGE_9 mitochondrion, complete genome
>KC193769 Clupea harengus isolate SE_STROMSTAD_3 mitochondrion, complete genome
>KC193777 Clupea harengus isolate SE_UMEA_9 mitochondrion, complete genome
>NC_009577 Clupea harengus mitochondrion, complete genome
>NC_027186 Conger japonicus mitochondrion, complete genome
>JQ661412 Coregonus oxyrinchus isolate V1 mitochondrion, complete genome
>JQ661405 Coregonus oxyrinchus isolate V16 mitochondrion, complete genome
>NC_020765 Coregonus oxyrinchus isolate V21 mitochondrion, complete genome
>JQ661417 Coregonus oxyrinchus isolate V_S1 mitochondrion, complete genome
>AB188189 Cottus gobio mitochondrial gene for 12S rRNA, partial sequence, country:Poland: Vistula River, Radunia River
>KJ128752_(2) Cottus gobio voucher NRM:50316 16S ribosomal RNA gene, partial sequence; mitochondrial
>JF808180 Crassostrea gigas 16S ribosomal RNA gene, partial sequence; mitochondrial
>KR078009 Crassostrea gigas 16S ribosomal RNA gene, partial sequence; mitochondrial
>AF075698 Crassostrea gigas 16S ribosomal RNA, partial sequence; mitochondrial gene for mitochondrial product
>KT317089 Crassostrea gigas bio-material CSUF_DNA_DE1785 16S ribosomal RNA gene, partial sequence; mitochondrial
>KT317093 Crassostrea gigas bio-material CSUF_DNA_DE1786 16S ribosomal RNA gene, partial sequence; mitochondrial
>KJ855242 Crassostrea gigas isolate JN14 mitochondrion, complete genome
>EU672831 Crassostrea gigas isolate ORCg-4 mitochondrion, complete genome
>KJ855245 Crassostrea gigas isolate WF34 mitochondrion, complete genome
>AY652498 Crossaster papposus 16S ribosomal RNA gene, partial sequence; mitochondrial
>D63731 Crossaster papposus mitochondrial gene for 16S ribosomal RNA, partial sequence
>DQ297084 Crossaster papposus voucher AMCC 113349 16S ribosomal RNA gene, partial sequence; mitochondrial
>KF415341 Crystallogobius linearis voucher NRM 55566 12S ribosomal RNA gene, partial sequence; tRNA-Val gene, complete sequence; and 16S ribosomal RNA gene, partial sequence; mitochondrial
>AF414202 Ctenolabrus rupestris 12S ribosomal RNA gene, partial sequence; mitochondrial gene for mitochondrial product
>AJ810131 Ctenolabrus rupestris 12S rRNA gene
>AF517586 Ctenolabrus rupestris 16S ribosomal RNA gene, partial sequence; mitochondrial gene for mitochondrial product
>KJ128756 Ctenolabrus rupestris voucher NRM:50352 16S ribosomal RNA gene, partial sequence; mitochondrial
>KJ128758 Cyclopterus lumpus voucher NRM:48436 16S ribosomal RNA gene, partial sequence; mitochondrial
>KX929894 Cyclopterus lumpus voucher ZMUC P821740 12S ribosomal RNA gene, partial sequence; mitochondrial
>KX688082 Dasyatis pastinaca isolate 21835 16S ribosomal RNA gene, partial sequence; mitochondrial
>NC_057976.1 Dasyatis pastinaca isolate CBRG-Dpas170212019 mitochondrion, complete genome
>GQ485303 Dasyatis pastinaca voucher 583 16S ribosomal RNA gene, partial sequence; mitochondrial
>NC_026074 Dicentrarchus labrax isolate DLmgm57 mitochondrion, complete genome
>KJ168064 Dicentrarchus labrax isolate DLP8F mitochondrion, complete genome
>EF081272 Dipturus batis 1 SPI-2007 isolate BPS-0569 tRNA-Phe gene, partial sequence; 12S ribosomal RNA and tRNA-Val genes, complete sequence; and 16S ribosomal RNA gene, partial sequence; mitochondrial
>EF081277 Dipturus batis 2 SPI-2007 isolate BPS-0570 tRNA-Phe gene, partial sequence; 12S ribosomal RNA and tRNA-Val genes, complete sequence; and 16S ribosomal RNA gene, partial sequence; mitochondrial
>EU476891 Dipturus batis isolate DbMS1 16S ribosomal RNA gene, partial sequence; mitochondrial
>HM140434 Dipturus batis voucher GenMAP DB#677-064/03 16S ribosomal RNA gene, partial sequence; mitochondrial
>KJ433963 Echiichthys vipera 12S ribosomal RNA gene, partial sequence; mitochondrial
>KY700730 Echiichthys vipera voucher TRVICPN17 16S ribosomal RNA gene, partial sequence; mitochondrial
>AY652518 Echinocardium cordatum 16S ribosomal RNA gene, partial sequence; mitochondrial
>FN562581 Echinocardium cordatum complete mitochondrial genome
>AY652519 Echinocardium flavescens 16S ribosomal RNA gene, partial sequence; mitochondrial
>AY652515 Echinus esculentus 16S ribosomal RNA gene, partial sequence; mitochondrial
>EF999829 Echinus esculentus clone 03069743 16S ribosomal RNA gene, partial sequence; mitochondrial
>FJ215134 Enchelyopus cimbrius voucher KU:IT:2787 16S ribosomal RNA gene, partial sequence; mitochondrial
>AP009137 Engraulis encrasicolus mitochondrial DNA, complete genome
>HF970461 Ensis ensis mitochondrial partial 16S rRNA gene, specimen voucher RMNH:MOL:303439, clone 098
>HF970463 Ensis ensis mitochondrial partial 16S rRNA gene, specimen voucher RMNH:MOL:303478, clone 140
>AJ548775 Ensis ensis partial mitochondrial 16S rRNA gene
>JF901827 Ensis ensis voucher Eens 2 16S ribosomal RNA gene, partial sequence; mitochondrial
>AJ586461 Ensis siliqua mitochondrial partial 16S rRNA gene, clone 7, H
>AJ586468 Ensis siliqua mitochondrial partial 16S rRNA gene, clone 14
>HF970504 Ensis siliqua mitochondrial partial 16S rRNA gene, specimen voucher RMNH:MOL:303502, clone 180
>KX713217 Ensis siliqua voucher BivAToL-26 16S ribosomal RNA gene, partial sequence; mitochondrial
>KY065539 Entelurus aequoreus isolate Entaeq0570 16S ribosomal RNA gene, partial sequence; mitochondrial
>AF354944 Entelurus aequoreus S6 12S ribosomal RNA gene, partial sequence; mitochondrial gene for mitochondrial product
>FN687988 Eutrigla gurnardus mitochondrial partial 16S rRNA gene, isolate 280
>FN687989 Eutrigla gurnardus mitochondrial partial 16S rRNA gene, isolate 1916
>FN687990 Eutrigla gurnardus mitochondrial partial 16S rRNA gene, isolate 1925
>MN122888.1 Eutrigla gurnardus mitochondrion, complete genome
>KJ128730 Eutrigla gurnardus voucher NRM:55280 16S ribosomal RNA gene, partial sequence; mitochondrial
>KP313718 Fulica atra mitochondrion, complete genome
>AB182301 Gadus chalcogrammus mitochondrial DNA, complete genome, haplotype:J2
>NC_004449 Gadus chalcogrammus mitochondrion, complete genome
>DQ983938 Gadus morhua 16S ribosomal RNA gene, partial sequence; mitochondrial
>X99772 Gadus morhua complete mitochondrial DNA sequence
>KX267085 Gadus morhua isolate GEO06 mitochondrion, complete genome
>KX267035 Gadus morhua isolate LBM12 mitochondrion, complete genome
>KX266992 Gadus morhua isolate QAS13 mitochondrion, complete genome
>FN687994 Gadus morhua mitochondrial partial 16S rRNA gene, isolate 297
>KJ128775 Gaidropsarus vulgaris voucher NRM:47538 16S ribosomal RNA gene, partial sequence; mitochondrial
>AY462186 Galeorhinus galeus voucher MNHN 2003-0533 12S ribosomal RNA gene, partial sequence; tRNA-Val gene, complete sequence; and 16S ribosomal RNA gene, partial sequence; mitochondrial
>KJ128776 Galeorhinus galeus voucher NRM:49819 16S ribosomal RNA gene, partial sequence; mitochondrial
>KP211424 Gallus gallus breed Tellicherry mitochondrion, complete genome
>GU261678 Gallus gallus isolate YP19315 breed Gushi mitochondrion, complete genome
>GU261719 Gallus gallus isolate YP20092 breed Chigulu mitochondrion, complete genome
>X52392 Gallus gallus mitochondrial genome
>AF355030 Gasterosteus aculeatus 16S ribosomal RNA gene, partial sequence; mitochondrial gene for mitochondrial product
>DQ077967 Gasterosteus aculeatus isolate A9 16S ribosomal RNA gene, partial sequence; mitochondrial
>KR476852 Gasterosteus aculeatus isolate Gasacu1 16S ribosomal RNA gene, partial sequence; mitochondrial
>AP002944 Gasterosteus aculeatus mitochondrial DNA, complete genome, except for D-loop
>EF458412 Gasterosteus aculeatus voucher UW:049025 16S ribosomal RNA gene, partial sequence; mitochondrial
>AF420447 Glyptocephalus cynoglossus 16S ribosomal RNA gene, partial sequence; mitochondrial gene for mitochondrial product
>KJ128780 Glyptocephalus cynoglossus voucher NRM:55593 16S ribosomal RNA gene, partial sequence; mitochondrial
>AB239596_(2) Gobio gobio mitochondrial DNA, complete genome
>EF218644 Gobius cobitis 16S ribosomal RNA gene, partial sequence; mitochondrial
>AF491118 Gobius niger isolate GO007 12S ribosomal RNA gene, partial sequence; tRNA-Val gene, complete sequence; and 16S ribosomal RNA gene, partial sequence; mitochondrial
>KJ128784 Gobius niger voucher NRM:52019 16S ribosomal RNA gene, partial sequence; mitochondrial
>EF218636 Gobius paganellus 12S ribosomal RNA gene, partial sequence; mitochondrial
>AF518216 Gobius paganellus 16S ribosomal RNA gene, partial sequence; mitochondrial gene for mitochondrial product
>AJ616819 Gobiusculus flavescens mitochondrial partial 12S rRNA gene, individual 1
>AJ616836 Gobiusculus flavescens mitochondrial partial 16S rRNA gene, individual 2
>KF415386 Gobiusculus flavescens voucher NMBE 1066474 12S ribosomal RNA gene, partial sequence; tRNA-Val gene, complete sequence; and 16S ribosomal RNA gene, partial sequence; mitochondrial
>KJ128786 Gobiusculus flavescens voucher NRM:55234 16S ribosomal RNA gene, partial sequence; mitochondrial
>KR476857 Gymnocephalus cernua isolate Gymcer1 16S ribosomal RNA gene, partial sequence; mitochondrial
>KR476939 Gymnocephalus cernua isolate Gymcer2 16S ribosomal RNA gene, partial sequence; mitochondrial
>KM978956 Gymnocephalus cernua mitochondrion, complete genome
>KJ128787_(2) Gymnocephalus cernua voucher NRM:50206 16S ribosomal RNA gene, partial sequence; mitochondrial
>X72004 Halichoerus grypus complete mitochondrial genome
>AY340463 Harmothoe imbricata 16S ribosomal RNA gene, partial sequence; mitochondrial
>KY853372 Henricia oculata clade E voucher SMNH49364 16S ribosomal RNA gene, partial sequence; mitochondrial
>KY853362 Henricia pertusa clade B voucher HM22005 16S ribosomal RNA gene, partial sequence; mitochondrial
>LC333126 Henricia reticulata DW-16062001 mitochondrial gene for 16S ribosomal RNA, partial sequence
>LC333127 Henricia sp. NSMT-28 mitochondrial gene for 16S ribosomal RNA, partial sequence
>KY853324 Henricia sp. RKB clade A voucher GOS251 16S ribosomal RNA gene, partial sequence; mitochondrial
>FJ587075 Hippocampus guttulatus haplotype Hgu5 16S ribosomal RNA gene, partial sequence; mitochondrial
>MF541546 Hippocampus hippocampus mitochondrion, complete genome
>AF488477 Hippoglossoides platessoides 12S ribosomal RNA gene, partial sequence; mitochondrial gene for mitochondrial product
>KJ128792 Hippoglossoides platessoides voucher NRM:55278 16S ribosomal RNA gene, partial sequence; mitochondrial
>AM749124 Hippoglossus hippoglossus complete mitochondrial genome, isolate Hh-3
>AM749125 Hippoglossus hippoglossus complete mitochondrial genome, isolate Hh-4
>CM020214 Hippoglossus hippoglossus isolate fHipHip1 mitochondrion, complete sequence, whole genome shotgun sequence
>NC_009709 Hippoglossus hippoglossus mitochondrion, complete genome
>AC244472 Homo sapiens BAC clone CH17-112M4 from chromosome 7, complete sequence
>AC021914 Homo sapiens chromosome 11, clone RP11-68C8, complete sequence
>EF657355 Homo sapiens isolate MTDNA210 mitochondrion, complete genome
>KX350099 Homo sapiens isolate SK-N-BE(2)-C mitochondrion, partial genome
>AP009430 Homo sapiens mitochondrial DNA, complete genome, isolate: mdmd12
>AP009432 Homo sapiens mitochondrial DNA, complete genome, isolate: mdmd14
>AP009433 Homo sapiens mitochondrial DNA, complete genome, isolate: mdmd15
>AP009434 Homo sapiens mitochondrial DNA, complete genome, isolate: mdmd16
>AP009435 Homo sapiens mitochondrial DNA, complete genome, isolate: mdmd17
>AP009436 Homo sapiens mitochondrial DNA, complete genome, isolate: mdmd18
>AP009437 Homo sapiens mitochondrial DNA, complete genome, isolate: mdmd19
>AP009438 Homo sapiens mitochondrial DNA, complete genome, isolate: mdmd20
>AP009439 Homo sapiens mitochondrial DNA, complete genome, isolate: mdmd21
>NG047090 Homo sapiens ribonucleic acid export 1 (RAE1), RefSeqGene on chromosome 20
>AL158819 Human DNA sequence from clone RP11-382F24 on chromosome X, complete sequence
>CM049441.1 Hyperoplus lanceolatus isolate Hlan001 mitochondrion, complete sequence, whole genome shotgun sequence
>KJ128794 Hyperoplus lanceolatus voucher NRM:55218 16S ribosomal RNA gene, partial sequence; mitochondrial
>KJ128795 Hyperoplus lanceolatus voucher NRM:55262 16S ribosomal RNA gene, partial sequence; mitochondrial
>AF414201 Labrus bergylta 12S ribosomal RNA gene, partial sequence; mitochondrial gene for mitochondrial product
>AF517591 Labrus bergylta 16S ribosomal RNA gene, partial sequence; mitochondrial gene for mitochondrial product
>OZ005733 Labrus bergylta genome assembly, organelle: mitochondrion
>KJ128797 Labrus bergylta voucher NRM:52469 16S ribosomal RNA gene, partial sequence; mitochondrial
>KX610464 Lamna nasus mitochondrion, complete genome
>AY147896 Lamna nasus tRNA-Phe gene, partial sequence; 12S ribosomal RNA gene, complete sequence; tRNA-Val gene, complete sequence; and 16S ribosomal RNA gene, partial sequence; mitochondrial genes for mitochondrial products
>Y18683 Lampetra fluviatilis complete mitochondrial genome
>GQ385958 Lampetra fluviatilis isolate lflust15 16S ribosomal RNA gene, partial sequence; mitochondrial
>EU078977 Lampetra fluviatilis voucher UF059 16S ribosomal RNA gene, partial sequence; mitochondrial
>EU078978 Lampetra fluviatilis voucher UF060 16S ribosomal RNA gene, partial sequence; mitochondrial
>EU595972 Lampetra planeri voucher 12SPedro control region, partial sequence; mitochondrial
>KJ128803 Lampetra planeri voucher NRM:59505 16S ribosomal RNA gene, partial sequence; mitochondrial
>AP002924 Lampris guttatus mitochondrial DNA, complete genome, except for tRNA-Pro and D-loop
>AF038484 Leuciscus rutilus 12S ribosomal RNA, tRNA-Val and 16S ribosomal RNA genes, mitochondrial genes for mitochondrial RNAs, complete sequence
>MF278970 Leucoraja circularis voucher efish-1183 mitochondrion, complete genome
>EF100181 Leucoraja naevus tRNA-Phe gene, partial sequence; 12S ribosomal RNA and tRNA-Val genes, complete sequence; and 16S ribosomal RNA gene, partial sequence; mitochondrial
>MF278969_PCR_Product Leucoraja naevus voucher efish-1181 mitochondrion, complete genome
>NC_037968 Leucoraja naevus voucher efish-1181 mitochondrion, complete genome
>KP013094 Limanda aspera voucher LodgeLab Laspera_1 mitochondrion, complete genome
>AY368897 Limanda limanda 16S ribosomal RNA gene, partial sequence; mitochondrial gene for mitochondrial product
>OY755015 Limanda limanda genome assembly, organelle: mitochondrion
>FN688029 Limanda limanda mitochondrial partial 16S rRNA gene, isolate 2111
>FN688030 Limanda limanda mitochondrial partial 16S rRNA gene, isolate 2112
>MN122886.1 Limanda limanda mitochondrion, complete genome
>JQ939083 Limanda limanda voucher KU5418 16S ribosomal RNA gene, partial sequence; mitochondrial
>KJ128862 Limanda limanda voucher NRM:47508 16S ribosomal RNA gene, partial sequence; mitochondrial
>MK067321 Lineus longissimus isolate LINlo_galt large subunit ribosomal RNA gene, partial sequence; mitochondrial
>KX261737 Lineus longissimus voucher GA23B 16S ribosomal RNA gene, partial sequence; mitochondrial
>EF508354 Liparis liparis 16S ribosomal RNA gene, partial sequence; mitochondrial
>AY098765 Lipophrys pholis from Portugal: Azores 12S ribosomal RNA gene, partial sequence; mitochondrial gene for mitochondrial product
>AY098825 Lipophrys pholis from United Kingdom 16S ribosomal RNA gene, partial sequence; mitochondrial gene for mitochondrial product
>AY987023 Lipophrys pholis isolate Mad4 16S ribosomal RNA gene, partial sequence; mitochondrial
>KF375035 Liza aurata isolate Che_Lau_2 16S ribosomal RNA gene, partial sequence; mitochondrial
>KF375038 Liza ramado isolate Che_Lra_1 16S ribosomal RNA gene, partial sequence; mitochondrial
>AM939933 Lophius piscatorius mitochondrial partial 16S rRNA gene
>NC_036988 Lophius piscatorius mitochondrion, complete genome
>GU324152 Lophius piscatorius voucher DAAPV F21 16S ribosomal RNA gene, partial sequence; mitochondrial
>KJ433567 Lophonectes gallus mitochondrion, complete genome
>AP004412 Lota lota mitochondrial DNA, complete genome
>KC844053 Lota lota mitochondrion, complete genome
>KM201364 Lota lota mitochondrion, complete genome
>KM363244 Lota lota mitochondrion, complete genome
>AY652495 Luidia sarsi 16S ribosomal RNA gene, partial sequence; mitochondrial
>GQ166566 Mactra corallina 16S ribosomal RNA gene, partial sequence; mitochondrial
>FJ830411 Mactra corallina isolate 8 16S large subunit ribosomal RNA gene, partial sequence; mitochondrial
>FJ830414 Mactra corallina isolate 32 16S large subunit ribosomal RNA gene, partial sequence; mitochondrial
>GQ166567 Mactra corallina lignaria 16S ribosomal RNA gene, partial sequence; mitochondrial
>AM489717 Melanogrammus aeglefinus complete mitochondrial genome
>DQ020497 Melanogrammus aeglefinus mitochondrion, complete genome
>DQ356942 Melanogrammus aeglefinus mitochondrion, partial genome
>JF275060 Meleagris gallopavo strain Nicholas mitochondrion, complete genome
>DQ020496 Merlangius merlangus mitochondrion, complete genome
>DQ356943 Merlangius merlangus mitochondrion, partial genome
>FR751402 Merluccius merluccius complete mitochondrial genome, isolate Mm1
>AF542215 Michrochirus variagatus 12S small subunit ribosomal RNA gene, partial sequence; mitochondrial gene for mitochondrial product
>FN688074 Microchirus variegatus mitochondrial partial 16S rRNA gene, isolate 477
>CP011304 Microcystis aeruginosa NIES-2549, complete genome
>CP020771 Microcystis aeruginosa PCC 7806SL chromosome, complete genome
>CP011339 Microcystis panniformis FACHB-1757, complete genome
>CP020664 Microcystis sp. MC19 chromosome, complete genome match site extraction
>AP019314 Microcystis viridis NIES-102 DNA, complete genome match site extraction
>FJ175392 Micropogonias undulatus 16S ribosomal RNA gene, partial sequence; mitochondrial
>MH377806 Micropogonias undulatus isolate RF49 12S small subunit ribosomal RNA gene, partial sequence; mitochondrial
>MH377808 Micropogonias undulatus isolate RF59 12S small subunit ribosomal RNA gene, partial sequence; mitochondrial
>AB378749_(2) Micropterus dolomieu mitochondrial DNA, complete genome, haplotype: n
>DQ536425 Micropterus salmoides mitochondrion, complete genome
>FN688076 Microstomus kitt mitochondrial partial 16S rRNA gene, isolate 2120
>KJ128830 Microstomus kitt voucher NRM:47494 16S ribosomal RNA gene, partial sequence; mitochondrial
>LC659949 Mola mola mitochondrial DNA, complete genome
>OP057030 Mola mola voucher SIO:ca70741c-402b-4a01-b821-e7a85a9e3fef mitochondrion, complete genome
>KP644346 Molva molva isolate 374175 12S ribosomal RNA gene, partial sequence; mitochondrial
>KJ128835 Molva molva voucher NRM:53136 16S ribosomal RNA gene, partial sequence; mitochondrial
>FJ215065 Molva molva voucher ZMUC:373715 12S ribosomal RNA gene, partial sequence; mitochondrial
>FJ215173 Molva molva voucher ZMUC:373715 16S ribosomal RNA gene, partial sequence; mitochondrial
>EF095566 Mullus surmuletus 12S ribosomal RNA gene, partial sequence; mitochondrial
>FJ008154 Mullus surmuletus isolate BlaMs 12S ribosomal RNA gene, partial sequence; mitochondrial
>NC_052759.1 Mullus surmuletus isolate DM358 mitochondrion, complete genome
>FN688095 Mullus surmuletus mitochondrial partial 16S rRNA gene, isolate 315
>FN688098 Mullus surmuletus mitochondrial partial 16S rRNA gene, isolate 499
>GQ485288 Mullus surmuletus voucher 453 16S ribosomal RNA gene, partial sequence; mitochondrial
>KJ128836 Mullus surmuletus voucher NRM:50181 16S ribosomal RNA gene, partial sequence; mitochondrial
>ON652873 Mustelus asterias voucher H118 mitochondrion, complete genome
>AY049050 Mustelus asterias voucher MNHN 2001-1112 12S ribosomal RNA gene, partial sequence; tRNA-Val gene, complete sequence; and 16S ribosomal RNA gene, partial sequence; mitochondrial
>KJ128838 Mustelus asterias voucher NRM:49166 16S ribosomal RNA gene, partial sequence; mitochondrial
>KJ128839 Mustelus asterias voucher NRM:52619 16S ribosomal RNA gene, partial sequence; mitochondrial
>NC_000890 Mustelus manazo mitochondrion, complete genome
>MH559351 Mustelus mustelus mitochondrion, complete genome
>LC126230 Myoxocephalus scorpius mitochondrial genes for 12S ribosomal RNA, tRNA-Val, 16S ribosomal RNA, partial and complete sequence, isolate: 103
>MK321578 Myoxocephalus scorpius mitochondrion, complete genome
>NC_042186 Myoxocephalus scorpius mitochondrion, complete genome
>AY823624 Mytilus edulis haplotype 2 mitochondrion, complete genome
>HM489873 Mytilus edulis isolate meb55a mitochondrion, complete genome
>MF407676 Mytilus edulis isolate som16 haplogroup F mitochondrion, complete genome
>NC_006161 Mytilus edulis mitochondrion, complete genome
>AJ404477 Myxine glutinosa complete mitochondrial DNA genome
>KR476870 Neogobius melanostomus isolate Neomel2 16S ribosomal RNA gene, partial sequence; mitochondrial
>MZ400413 Neogobius melanostomus voucher WAM voucher 34433.001 mitochondrion, complete genome
>DQ288270 Oncorhynchus mykiss mitochondrion, complete genome
>KX577852 Ophiothrix fragilis isolate COR_18 16S ribosomal RNA gene, partial sequence; mitochondrial
>KX577814 Ophiothrix fragilis isolate PLA_4 16S ribosomal RNA gene, partial sequence; mitochondrial
>KX577831 Ophiothrix fragilis isolate PLA_33 16S ribosomal RNA gene, partial sequence; mitochondrial
>AJ002794 Ophiothrix fragilis mitochondrial 16S rRNA gene (sample s17ofadr)
>EU621419 Osmerus eperlanus isolate OE14 16S ribosomal RNA gene, partial sequence; mitochondrial
>MH238073 Osmerus eperlanus isolate OSEP487 mitochondrion, complete genome
>MH238074 Osmerus eperlanus isolate OSEP489 mitochondrion, complete genome
>KJ128848 Osmerus eperlanus voucher NRM:54077 16S ribosomal RNA gene, partial sequence; mitochondrial
>NC_016180 Ostrea edulis mitochondrion, complete genome
>KT148968 Ovis aries breed Oula sheep mitochondrion, complete genome
>MG736083 Pagellus acarne mitochondrion, complete genome
>MG653592 Pagellus erythrinus mitochondrion, complete genome
>KU308548 Pan troglodytes verus isolate N016_Alice_PhaseII mitochondrion, complete genome
>AY098835 Parablennius gattorugine from Greece 16S ribosomal RNA gene, partial sequence; mitochondrial gene for mitochondrial product
>AY098778 Parablennius gattorugine from Italy 12S ribosomal RNA gene, partial sequence; mitochondrial gene for mitochondrial product
>DQ160200 Parablennius gattorugine isolate Am1 16S ribosomal RNA gene, partial sequence; mitochondrial
>KC292213 Perccottus glenii mitochondrion, complete genome
>AY578053 Petromyzon marinus clone 9.16S variable lymphocyte receptor mRNA, complete cds
>EU404075 Petromyzon marinus haplotype Pma53 16S ribosomal RNA gene, partial sequence; mitochondrial
>EU404074 Petromyzon marinus haplotype Pma71 16S ribosomal RNA gene, partial sequence; mitochondrial
>NC_001626_(2) Petromyzon marinus mitochondrion, complete genome
>PMU11880 Petromyzon marinus mitochondrion, complete genome
>DV570168 Pf_IL_313G02_TriplEx-5LD Flounder IL Induced Liver library Platichthys flesus cDNA clone Pf_IL_313G02 5' similar to AY359670 (Platichthys flesus) 16S large subunit ribosomal RNA gene, mitochondrial %ID = 99 E-value = 0.00E+00, mRNA sequence
>AM181032 Phoca vitulina complete mitochondrial genome
>X63726 Phoca vitulina mitochondrial DNA, complete genome
>AJ554063 Phocoena phocoena complete mitochondrial genome
>NC_029842 Pholis fangi mitochondrion, complete genome
>PGU90409 Pholis gunnellus 12S ribosomal RNA gene, mitochondrial gene for mitochondrial RNA, partial sequence
>AF420459 Pholis gunnellus 16S ribosomal RNA gene, partial sequence; mitochondrial gene for mitochondrial product
>AY141445 Pholis gunnellus 16S ribosomal RNA gene, partial sequence; mitochondrial gene for mitochondrial product
>MH377828 Pholis gunnellus isolate RF76 12S small subunit ribosomal RNA gene, partial sequence; mitochondrial
>KJ128856 Pholis gunnellus voucher NRM:53985 16S ribosomal RNA gene, partial sequence; mitochondrial
>AB671170 Phoxinus phoxinus mitochondrial DNA, complete genome
>KJ128859 Phrynorhombus norvegicus voucher NRM:55222 16S ribosomal RNA gene, partial sequence; mitochondrial
>Phycis_blennoides_2kb Phycis blennoides 2k consensus from mock
>AF113180 Platichthys flesus 16S large subunit ribosomal RNA gene, mitochondrial gene for mitochondrial RNA, partial sequence
>AY359670 Platichthys flesus 16S large subunit ribosomal RNA gene, partial sequence; mitochondrial
>AY157320 Platichthys flesus 16S large subunit ribosomal RNA gene, partial sequence; mitochondrial gene for mitochondrial product
>OX438740.1 Platichthys flesus genome assembly, organelle: mitochondrion
>EU109756 Platichthys flesus isolate 12S cytochrome b (cytb) gene, partial cds; mitochondrial
>PP928767 Platichthys flesus isolate ENV1825 mitochondrion, complete genome
>AB125244 Platichthys flesus mitochondrial gene for 12S rRNA, partial sequence
>AB125255 Platichthys flesus mitochondrial gene for 16S rRNA, partial sequence
>KJ128861 Platichthys flesus voucher NRM:47491 16S ribosomal RNA gene, partial sequence; mitochondrial
>AY157328 Pleuronectes platessa 16S large subunit ribosomal RNA gene, partial sequence; mitochondrial gene for mitochondrial product
>OX374672 Pleuronectes platessa genome assembly, organelle: mitochondrion
>MN122873.1 Pleuronectes platessa isolate DM161a mitochondrion, partial genome
>FN688142 Pleuronectes platessa mitochondrial partial 16S rRNA gene, isolate 266
>GU324137 Pleuronectes platessa voucher DAAPV F4 16S ribosomal RNA gene, partial sequence; mitochondrial
>GU324168 Pleuronectes platessa voucher DAAPV F51 16S ribosomal RNA gene, partial sequence; mitochondrial
>JQ939088 Pleuronectes platessa voucher KU1845 16S ribosomal RNA gene, partial sequence; mitochondrial
>KJ460033_(2) Poecilia reticulata mitochondrion, complete genome
>FR751400 Pollachius pollachius complete mitochondrial genome, isolate Pp1
>FR751399 Pollachius virens complete mitochondrial genome, isolate Pv1
>DQ356945 Pollachius virens mitochondrion, partial genome
>FJ460196 Pomatoschistus bathi voucher Pombat/411 16S ribosomal RNA gene, partial sequence; mitochondrial
>EF218632 Pomatoschistus knerii 12S ribosomal RNA gene, partial sequence; mitochondrial
>EF218647 Pomatoschistus knerii 16S ribosomal RNA gene, partial sequence; mitochondrial
>AJ616815 Pomatoschistus lozanoi mitochondrial partial 12S rRNA gene, individual 1
>AJ616832 Pomatoschistus lozanoi mitochondrial partial 16S rRNA gene, individual 2
>JN388363 Pomatoschistus marmoratus isolate Dre1A 16S ribosomal RNA gene, partial sequence; mitochondrial
>JN388361 Pomatoschistus marmoratus isolate Dre 12S ribosomal RNA gene, partial sequence; mitochondrial
>JN388359 Pomatoschistus marmoratus isolate EvE 12S ribosomal RNA gene, partial sequence; mitochondrial
>JN388349 Pomatoschistus marmoratus isolate Ibe2A 16S ribosomal RNA gene, partial sequence; mitochondrial
>AJ616826 Pomatoschistus marmoratus mitochondrial partial 16S rRNA gene, individual 5
>KF415443 Pomatoschistus marmoratus voucher NMBE 1066460 12S ribosomal RNA gene, partial sequence; tRNA-Val gene, complete sequence; and 16S ribosomal RNA gene, partial sequence; mitochondrial
>AJ616811 Pomatoschistus microps mitochondrial partial 12S rRNA gene, individual 1
>AJ616828 Pomatoschistus microps mitochondrial partial 16S rRNA gene, individual 2
>MN122842 Pomatoschistus microps mitochondrion, complete genome
>KJ128869 Pomatoschistus microps voucher NRM:54961 16S ribosomal RNA gene, partial sequence; mitochondrial
>EF218633 Pomatoschistus minutus 12S ribosomal RNA gene, partial sequence; mitochondrial
>AF067276 Pomatoschistus minutus 16S ribosomal RNA gene, mitochondrial gene for mitochondrial RNA, partial sequence
>EF218648 Pomatoschistus minutus 16S ribosomal RNA gene, partial sequence; mitochondrial
>KJ128871 Pomatoschistus minutus voucher NRM:55263 16S ribosomal RNA gene, partial sequence; mitochondrial
>NC_060619 Pomatoschistus minutus voucher NRM:NRM69326 mitochondrion, complete genome
>NC_060619.1 Pomatoschistus minutus voucher NRM:NRM69326 mitochondrion, complete genome
>AJ616814 Pomatoschistus norvegicus mitochondrial partial 12S rRNA gene, individual 1
>KJ128872 Pomatoschistus norvegicus voucher NRM:47483 16S ribosomal RNA gene, partial sequence; mitochondrial
>MW818352 Pomatoschistus pictus isolate SEA0383 small subunit ribosomal RNA gene, partial sequence; mitochondrial
>AJ616807 Pomatoschistus pictus mitochondrial partial 12S rRNA gene, individual 1
>AJ616834 Pomatoschistus pictus mitochondrial partial 16S rRNA gene, individual 3
>KJ128873 Pomatoschistus pictus voucher NRM:55233 16S ribosomal RNA gene, partial sequence; mitochondrial
>AF067264 Pomatoschistus quagga 12S ribosomal RNA gene, mitochondrial gene for mitochondrial RNA, partial sequence
>FJ751923 Pomatoschistus tortonesei isolate MAR_3 16S ribosomal RNA gene, partial sequence; mitochondrial
>MH301081 Pomoxis nigromaculatus voucher NEFC F17-193 mitochondrion, complete genome
>CR925963 Pongo abelii mRNA; cDNA DKFZp459D2320 (from clone DKFZp459D2320)
>AY830761 Prionace glauca isolate Pgla020 12S ribosomal RNA gene, partial sequence; tRNA-Val gene, complete sequence; and 16S ribosomal RNA gene, partial sequence; mitochondrial
>AY830762 Prionace glauca isolate Pgla022 12S ribosomal RNA gene, partial sequence; tRNA-Val gene, complete sequence; and 16S ribosomal RNA gene, partial sequence; mitochondrial
>NC_022819 Prionace glauca mitochondrion, complete genome
>AY652516 Psammechinus miliaris 16S ribosomal RNA gene, partial sequence; mitochondrial
>AF279170 Psammechinus miliaris 16S ribosomal RNA gene, partial sequence; mitochondrial gene for mitochondrial product
>EU419747 Psetta maxima mitochondrion, complete genome
>FJ825437 Raja brachyura 16S ribosomal RNA gene, partial sequence; mitochondrial
>GU597961 Raja brachyura isolate 00503Med 16S ribosomal RNA gene, partial sequence; mitochondrial
>GU597960 Raja brachyura isolate 04502NEAtl 16S ribosomal RNA gene, partial sequence; mitochondrial
>EF081263 Raja brachyura isolate BPS-0298 tRNA-Phe gene, partial sequence; 12S ribosomal RNA and tRNA-Val genes, complete sequence; and 16S ribosomal RNA gene, partial sequence; mitochondrial
>GU597964 Raja clavata isolate 15004NEAtl 16S ribosomal RNA gene, partial sequence; mitochondrial
>MF278973 Raja clavata voucher efish-1197 mitochondrion, complete genome
>EF081264 Raja microocellata isolate BPS-0230 tRNA-Phe gene, partial sequence; 12S ribosomal RNA and tRNA-Val genes, complete sequence; and 16S ribosomal RNA gene, partial sequence; mitochondrial
>GU597956 Raja montagui isolate 041/02NEAtl 16S ribosomal RNA gene, partial sequence; mitochondrial
>GU597957 Raja montagui isolate 01303Med 16S ribosomal RNA gene, partial sequence; mitochondrial
>EU476890 Raja montagui isolate RmoMS1 16S ribosomal RNA gene, partial sequence; mitochondrial
>EF100188 Raja montagui tRNA-Phe gene, partial sequence; 12S ribosomal RNA and tRNA-Val genes, complete sequence; and 16S ribosomal RNA gene, partial sequence; mitochondrial
>AF106038 Raja radiata mitochondrion, complete genome
>AY219575 Raja undulata 16S ribosomal RNA gene, partial sequence; mitochondrial gene for mitochondrial product
>GU597955 Raja undulata isolate 162001Med 16S ribosomal RNA gene, partial sequence; mitochondrial
>EF100187 Raja undulata tRNA-Phe gene, partial sequence; 12S ribosomal RNA and tRNA-Val genes, complete sequence; and 16S ribosomal RNA gene, partial sequence; mitochondrial
>KM506758 Rangifer tarandus mitochondrion, complete genome
>FJ215188 Raniceps raninus 16S ribosomal RNA gene, partial sequence; mitochondrial
>FJ215080 Raniceps raninus isolate A voucher ZMUC:375239 12S ribosomal RNA gene, partial sequence; mitochondrial
>FJ215081 Raniceps raninus isolate B voucher ZMUC:375239 12S ribosomal RNA gene, partial sequence; mitochondrial
>JX121839 Raniceps raninus tRNA-Val and 16S ribosomal RNA genes, partial sequence; mitochondrial
>FJ215187 Raniceps raninus voucher ZMUC:375239 16S ribosomal RNA gene, partial sequence; mitochondrial
>EF081261 Rostroraja alba isolate BPS-0228 tRNA-Phe gene, partial sequence; 12S ribosomal RNA and tRNA-Val genes, complete sequence; and 16S ribosomal RNA gene, partial sequence; mitochondrial
>EU476882 Rostroraja alba isolate RalMS1 16S ribosomal RNA gene, partial sequence; mitochondrial
>HM140454 Rostroraja alba voucher GenMAP DB#421-004/03 16S ribosomal RNA gene, partial sequence; mitochondrial
>HM140456 Rostroraja alba voucher GenMAP DB#1530-225/06 16S ribosomal RNA gene, partial sequence; mitochondrial
>AY340479 Sabellaria alveolata 16S ribosomal RNA gene, partial sequence; mitochondrial
>LC012541 Salmo salar mitochondrial DNA, complete genome
>AF133701 Salmo salar mitochondrion, complete genome
>JQ390055 Salmo salar mitochondrion, complete genome
>KF792729 Salmo salar mitochondrion, complete genome
>U12143 Salmo salar mitochondrion, complete genome
>HQ167673 Salmo salar voucher Ss002 16S ribosomal RNA gene, partial sequence; mitochondrial
>LT617632 Salmo trutta mitochondrial genome, specimen voucher MNHN_IC_1977_272_A
>LT617631 Salmo trutta mitochondrial genome, specimen voucher MNHN_IC_A_7585
>AM910409 Salmo trutta trutta complete mitochondrial genome, specimen voucher Nor 00
>AP009233 Sardina pilchardus mitochondrial DNA, complete genome
>MH329246 Sardina pilchardus mitochondrion, complete genome
>NC_009592 Sardina pilchardus mitochondrion, complete genome
>AP011263_(2) Scardinius erythrophthalmus mitochondrial DNA, complete genome
>AB102724 Scomber japonicus mitochondrial DNA, complete genome
>AB120717 Scomber scombrus mitochondrial DNA, complete genome
>FN688176 Scomber scombrus mitochondrial partial 16S rRNA gene, isolate 328
>NC_006398 Scomber scombrus mitochondrion, complete genome
>JQ938992 Scomber scombrus voucher KU5183 16S ribosomal RNA gene, partial sequence; mitochondrial
>KJ128898 Scomber scombrus voucher NRM:49618 16S ribosomal RNA gene, partial sequence; mitochondrial
>AY998043 Scophthalmus maximus 12S ribosomal RNA gene, partial sequence; mitochondrial
>AY359664 Scophthalmus maximus 16S large subunit ribosomal RNA gene, partial sequence; mitochondrial
>AY157323 Scophthalmus maximus 16S large subunit ribosomal RNA gene, partial sequence; mitochondrial gene for mitochondrial product
>AY046952 Scophthalmus maximus 16S ribosomal RNA gene, partial sequence; mitochondrial gene for mitochondrial product
>NC_013183 Scophthalmus maximus mitochondrion, complete genome
>NC_013183.1 Scophthalmus maximus mitochondrion, complete genome
>KJ128874 Scophthalmus maximus voucher NRM:52264 16S ribosomal RNA gene, partial sequence; mitochondrial
>AY998044 Scophthalmus rhombus 12S ribosomal RNA gene, partial sequence; mitochondrial
>AY359665 Scophthalmus rhombus 16S large subunit ribosomal RNA gene, partial sequence; mitochondrial
>FN688182 Scophthalmus rhombus mitochondrial partial 16S rRNA gene, isolate 2128
>KJ128899 Scophthalmus rhombus voucher NRM:54952 16S ribosomal RNA gene, partial sequence; mitochondrial
>KJ128900 Scophthalmus rhombus voucher NRM:54953 16S ribosomal RNA gene, partial sequence; mitochondrial
>Scopthtalmus_rhombus-2kb Scopthtalmus rombus 2kB fragment from consensus_mock_community
>Y16067 Scyliorhinus canicula complete mitochondrial genome
>NC_001950.1 Scyliorhinus canicula mitochondrion, complete genome
>NC_066805 Scyliorhinus stellaris mitochondrial DNA, complete genome
>NC_066805.1 Scyliorhinus stellaris mitochondrial DNA, complete genome
>AF327706 Scyliorhinus stellaris voucher MNHN 2000-1727 12S ribosomal RNA gene, partial sequence; tRNA-Val gene, complete sequence; and 16S ribosomal RNA gene, partial sequence; mitochondrial
>AB125234 Solea lascaris mitochondrial gene for 12S rRNA, partial sequence
>AB125245 Solea lascaris mitochondrial gene for 16S rRNA, partial sequence
>AF488492 Solea solea 12S ribosomal RNA gene, partial sequence; mitochondrial gene for mitochondrial product
>AF517558 Solea solea 12S ribosomal RNA gene, partial sequence; mitochondrial gene for mitochondrial product
>AF112845 Solea solea 16S large subunit ribosomal RNA gene, mitochondrial gene for mitochondrial RNA, partial sequence
>OY282555 Solea solea genome assembly, organelle: mitochondrion
>MN122871 Solea solea isolate DM173 mitochondrion, partial genome
>MN122871.1 Solea solea isolate DM173 mitochondrion, partial genome
>AB125236 Solea solea mitochondrial gene for 12S rRNA, partial sequence
>AB125247 Solea solea mitochondrial gene for 16S rRNA, partial sequence
>GU324153 Solea solea voucher DAAPV F22 16S ribosomal RNA gene, partial sequence; mitochondrial
>JQ939100 Solea solea voucher KU1846 16S ribosomal RNA gene, partial sequence; mitochondrial
>KJ128906 Solea solea voucher NRM:52889 16S ribosomal RNA gene, partial sequence; mitochondrial
>KY513709 Somniosus microcephalus mitochondrion, complete genome
>OD909577.1 Sparus aurata genome assembly, organelle: mitochondrion
>LK022698 Sparus aurata mitochondrial complete genome
>KT805959 Sparus aurata mitochondrion, complete genome
>AY652517 Spatangus purpureus 16S ribosomal RNA gene, partial sequence; mitochondrial
>EF999843 Spatangus purpureus clone 29039403 16S ribosomal RNA gene, partial sequence; mitochondrial
>KR270989 Spatangus purpureus isolate SpurH1 16S ribosomal RNA gene, partial sequence; mitochondrial
>KR270993 Spatangus purpureus isolate SpurH5 16S ribosomal RNA gene, partial sequence; mitochondrial
>JX827259 Sphyrna lewini mitochondrion, complete genome
>NC_011582 Spinachia spinachia mitochondrion, complete genome
>KJ128909 Spinachia spinachia voucher NRM:59509 16S ribosomal RNA gene, partial sequence; mitochondrial
>JF808191 Spisula solida 16S ribosomal RNA gene, partial sequence; mitochondrial
>KX713257 Spisula solida voucher BivAToL-319 16S ribosomal RNA gene, partial sequence; mitochondrial
>JF901834 Spisula solida voucher Ssol 1 16S ribosomal RNA gene, partial sequence; mitochondrial
>AF247403 Spondyliosoma cantharus 16S ribosomal RNA gene, partial sequence; mitochondrial gene for mitochondrial product
>AP009234 Sprattus sprattus mitochondrial DNA, complete genome
>AM911201 Sprattus sprattus mitochondrial partial 16S rRNA gene
>NC_009593.1 Sprattus sprattus mitochondrion, complete genome
>FR849562 Sprattus sprattus partial mitochondrial 16S rRNA gene, isolate SPR2
>KJ128910 Sprattus sprattus voucher NRM:47198 16S ribosomal RNA gene, partial sequence; mitochondrial
>AP011214_(2) Squalius cephalus mitochondrial DNA, complete genome
>Y18134 Squalus acanthia complete mitochondrial genome
>AY830766 Squalus acanthias isolate Saca003 12S ribosomal RNA gene, partial sequence; tRNA-Val gene, complete sequence; and 16S ribosomal RNA gene, partial sequence; mitochondrial
>EF119240 Squalus acanthias voucher WTU:047291 16S ribosomal RNA gene, partial sequence; mitochondrial
>AY462192 Squatina squatina voucher MNHN 2003-0530 12S ribosomal RNA gene, partial sequence; tRNA-Val gene, complete sequence; and 16S ribosomal RNA gene, partial sequence; mitochondrial
>NC_035057 Squatina squatina voucher OC-257 mitochondrion, complete genome
>AJ002189 Sus scrofa complete mitochondrial DNA
>AY243486 Sus scrofa isolate NJAES-9 16S ribosomal RNA gene, complete sequence; mitochondrial gene for mitochondrial product
>AF517607 Symphodus melops 16S ribosomal RNA gene, partial sequence; mitochondrial gene for mitochondrial product
>KY563115 Symphodus melops voucher ZMUC P58301 12S ribosomal RNA gene, partial sequence; mitochondrial
>JX228154 Syngnathus acus isolate SacusBB5 12S ribosomal RNA gene, partial sequence; tRNA-Val gene, complete sequence; and 16S ribosomal RNA gene, partial sequence; mitochondrial
>JX228166 Syngnathus acus isolate SacusBB5 16S ribosomal RNA gene, partial sequence; mitochondrial
>JX228168 Syngnathus acus isolate SacusTH3 16S ribosomal RNA gene, partial sequence; mitochondrial
>KX898165 Syngnathus acus voucher G15 12S ribosomal RNA gene, partial sequence; mitochondrial
>JX228157 Syngnathus rostellatus isolate SrostKLU96 12S ribosomal RNA gene, partial sequence; tRNA-Val gene, complete sequence; and 16S ribosomal RNA gene, partial sequence; mitochondrial
>JX228169 Syngnathus rostellatus isolate SrostKLU96 16S ribosomal RNA gene, partial sequence; mitochondrial
>AF354992 Syngnathus rostellatus S3 16S ribosomal RNA gene, partial sequence; mitochondrial gene for mitochondrial product
>KU925872 Syngnathus typhle mitochondrion, complete genome
>HM630536 Talochlamys multistriata isolate 2 16S ribosomal RNA gene, partial sequence; mitochondrial
>HM630427 Talochlamys multistriata isolate UF329089 16S ribosomal RNA gene, partial sequence; mitochondrial
>GQ166560 Talochlamys multistriata voucher BES MPB-130 16S ribosomal RNA gene, partial sequence; mitochondrial
>HM600757 Talochlamys pusio isolate 1 16S ribosomal RNA gene, partial sequence; mitochondrial
>HM600758 Talochlamys pusio isolate 2 16S ribosomal RNA gene, partial sequence; mitochondrial
>JQ611461 Talochlamys pusio isolate 23 16S ribosomal RNA gene, partial sequence; mitochondrial
>KM057990 Taurulus bubalis 12S ribosomal RNA gene, partial sequence; mitochondrial
>OU342732.1 Taurulus bubalis genome assembly, organelle: mitochondrion
>MT410868.1 Taurulus bubalis mitochondrion, partial genome
>KJ128921 Taurulus bubalis voucher NRM:50355 16S ribosomal RNA gene, partial sequence; mitochondrial
>DQ356946 Theragra chalcogramma mitochondrion, partial genome
>AM489719 Theragra finnmarchica complete mitochondrial genome
>KF415481 Thorogobius ephippiatus voucher NMBE 1066435 12S ribosomal RNA gene, partial sequence; tRNA-Val gene, complete sequence; and 16S ribosomal RNA gene, partial sequence; mitochondrial
>AP006034 Thunnus thynnus mitochondrial DNA, complete genome
>KF906720 Thunnus thynnus mitochondrion, complete genome
>NC_014052 Thunnus thynnus mitochondrion, complete genome
>AB097669 Thunnus thynnus thynnus mitochondrial DNA, complete genome
>AY302574 Thunnus thynnus thynnus mitochondrion, complete genome

## Sheet: S6
table S6: Clusters that are assigned to multiple species with the same e-value (>98%) per primer pair and cluster similarity setting, Aquarium samples
Clusters that are assigned to multiple species with the same e-value (>98%) per primer pair and cluster similarity setting, Aquarium samples

## Sheet: S7
table S7: Rarefaction curves
Rarefaction curves

## Sheet: S8
table S8: Off target hits from the different datasets
Off-target hits
Ray reef aquarium
Gemini/Borkum
Shipwrecks

## Sheet: S9
table S9: Read counts after processing for each dataset
Read counts after processing
Ray reef aquarium
	Sample	raw	After Decona	Taxonomy to target species
	ray_aquarium_2kb_BC23	387762	347887	343883
	ray_aquarium_2kb_BC24	141302	105827	99537
	ray_aquarium_miFish_BC17	220963	56870	51984
	ray_aquarium_miFish_BC18	220963	75196	70010
North Sea
Barcode	Sample	raw	After Decona	Taxonomy to target species
04	NZ_2.7_BS1_2kb_BLAST	389758	348889	2973
25	NZ_2.7_BS1_Mifish	399710	117075	90280
05	NZ_2.7_BS2_2kb_BLAST	119253	90152	86545
26	NZ_2.7_BS2_Mifish	454771	86104	34896
06	NZ_2.7_BS3_2kb_BLAST	205824	1434	633
27	NZ_2.7_BS3_Mifish	241572	57477	27869
01	NZ_2.7_GE1_2kb_BLAST	111336	40107	35626
28	NZ_2.7_GE1_Mifish	142502	50544	32082
02	NZ_2.7_GE2_2kb_BLAST	220722	149979	140217
29	NZ_2.7_GE2_Mifish	87738	46356	23402
03	NZ_2.7_GE3_2kb_BLAST	104679	44351	43722
30	NZ_2.7_GE3_Mifish	70867	26397	13510
07	NZ_2.7_HW1_2kb_BLAST	170532	98227	59431
31	NZ_2.7_HW1_Mifish	89195	52813	22462
08	NZ_2.7_HW2_2kb_BLAST	148706	114628	112190
32	NZ_2.7_HW2_Mifish	30640	7335	5143
09	NZ_2.7_HW3_2kb_BLAST	156971	71771	35002
33	NZ_2.7_HW3_Mifish	100569	33151	16529
Shipwrecks
Barcode	Sample	raw	After Decona	Taxonomy to target species
12	wreck1_1_blast_2kb	195780	172161	93822
25	wreck1_1_blast_MiFish	109147	93765	38816
13	wreck1_2_blast_2kb	122354	105806	79526
26	wreck1_2_blast_MiFish	113255	98278	34189
14	wreck1_3_blast_2kb	259783	234478	229596
27	wreck1_3_blast_MiFish	179773	158256	33414
15	wreck2_1_blast_2kb	93631	68502	58152
28	wreck2_1_blast_MiFish	164339	143847	89121
16	wreck2_2_blast_2kb	231175	197324	132151
29	wreck2_2_blast_MiFish	96845	82974	39202
17	wreck2_3_blast_2kb	100413	59735	36455
30	wreck2_3_blast_MiFish	95946	81882	58719
18	wreck3_1_blast_2kb	315890	106563	67723
31	wreck3_1_blast_MiFish	39760	33224	27892
19	wreck3_2_blast_2kb	92726	54516	30921
32	wreck3_2_blast_MiFish	180862	157730	22725
20	wreck3_3_blast_2kb	266184	218412	78611
33	wreck3_3_blast_MiFish	321109	276793	91470

## Sheet: S10
table S10: Statistical analysis
Statistics
Ray reef aquarium:
	Shannon	Richness
Shapiro wilk	p-value = 0.3246	p-value = 0.4064		mean in group 2kb mean in group mifish
T-test	0.5476	0.3499		18.5 17.0
Borkum/Gemini
	Shannon	Observed
Shapiro Wilk	p-value = 0.401	p-value = 0.6621
Observed
	Location	Primer	interaction
2 way anova	0.981	0.151	0.29
Shannon
	Location	Primer	interaction
2 way anova	0.7304	0.0685	0.4963
betadisper:	0.424
		Primer
adonis2(formula = bray_dist ~ Name * Primer, data = sample_info, permutations = 999)
Df SumOfSqs R2 F Pr(>F)
Name 2 0.6009 0.1481 1.7578 0.019 *
Primer 1 0.8419 0.2075 4.9259 0.001 ***
Name:Primer 2 0.5636 0.1389 1.6487 0.031 *
Residual 12 2.0511 0.5055
Total 17 4.0575 1.0000
---
Signif. codes: 0 ‘***’ 0.001 ‘**’ 0.01 ‘*’ 0.05 ‘.’ 0.1 ‘ ’ 1
pairs Df SumsOfSqs F.Model R2 p.value p.adjusted sig
1 2kb.Borkumse_stenen vs Mifish.Borkumse_stenen 1 0.3891261 1.8179645 0.3124743 0.1 0.1250000
2 2kb.Borkumse_stenen vs 2kb.Gemini 1 0.3323922 1.3608973 0.2538563 0.3 0.3214286
3 2kb.Borkumse_stenen vs Mifish.Gemini 1 0.4346551 2.1702307 0.3517260 0.1 0.1250000
4 2kb.Borkumse_stenen vs 2kb.Sandy_bottom 1 0.2074143 0.6866392 0.1465099 0.9 0.9000000
5 2kb.Borkumse_stenen vs Mifish.Sandy_bottom 1 0.3740677 1.5344381 0.2772527 0.1 0.1250000
6 Mifish.Borkumse_stenen vs 2kb.Gemini 1 0.5018524 4.4625039 0.5273267 0.1 0.1250000
7 Mifish.Borkumse_stenen vs Mifish.Gemini 1 0.2904933 4.2410532 0.5146251 0.1 0.1250000
8 Mifish.Borkumse_stenen vs 2kb.Sandy_bottom 1 0.4651122 2.7313482 0.4057654 0.1 0.1250000
9 Mifish.Borkumse_stenen vs Mifish.Sandy_bottom 1 0.2604659 2.3256617 0.3676551 0.1 0.1250000
10 2kb.Gemini vs Mifish.Gemini 1 0.4850736 4.9148502 0.5513105 0.1 0.1250000
11 2kb.Gemini vs 2kb.Sandy_bottom 1 0.5361390 2.6741885 0.4006762 0.1 0.1250000
12 2kb.Gemini vs Mifish.Sandy_bottom 1 0.4588566 3.2269206 0.4465139 0.1 0.1250000
13 Mifish.Gemini vs 2kb.Sandy_bottom 1 0.6324941 4.0409191 0.5025444 0.1 0.1250000
14 Mifish.Gemini vs Mifish.Sandy_bottom 1 0.1198215 1.2197792 0.2336841 0.3 0.3214286
15 2kb.Sandy_bottom vs Mifish.Sandy_bottom 1 0.5313292 2.6563368 0.3990689 0.1 0.1250000
shipwrecks
	Shannon	Observed
Shapiro wilk	p-value = 0.6053	p-value = 0.2352
richness
> print(summary(anova_result))
Df Sum Sq Mean Sq F value Pr(>F)	Location
Primer 1 32.00 32.00 6.128 0.0292 *
Location 2 52.00 26.00 4.979 0.0266 *
Primer:Location 2 9.33 4.67 0.894 0.4347
Residuals 12 62.67 5.22
---
$Location
diff lwr upr p adj
Wreck 2-Wreck 1 1 -2.5199028 4.519903 0.7347365
Wreck 3-Wreck 1 4 0.4800972 7.519903 0.0261904
Wreck 3-Wreck 2 3 -0.5199028 6.519903 0.0986187
Shannon
> print(summary(anova_result))
Df Sum Sq Mean Sq F value Pr(>F)
Primer 1 0.9203 0.9203 9.302 0.0101 *
Location 2 1.2061 0.6030 6.095 0.0149 *
Primer:Location 2 0.0278 0.0139 0.140 0.8705
Residuals 12 1.1872 0.0989
---
$Location
diff lwr upr p adj
Wreck 2-Wreck 1 0.3206851 -0.1638003 0.8051705 0.2222276
Wreck 3-Wreck 1 0.6340383 0.1495529 1.1185238 0.0114731
Wreck 3-Wreck 2 0.3133532 -0.1711322 0.7978386 0.2360135
betadisper	0.575
Permanova
adonis2(formula = bray_dist ~ Name * Primer, data = sample_info, permutations = 999)	betadisper, p-value = 0.079
Df SumOfSqs R2 F Pr(>F)	Location
Name 2 1.5633 0.39896 9.1486 0.001 ***
Primer 1 0.8656 0.22091 10.1314 0.001 ***
Name:Primer 2 0.4642 0.11848 2.7168 0.007 **
Residual 12 1.0252 0.26165
Total 17 3.9184 1.00000
---
Signif. codes: 0 ‘***’ 0.001 ‘**’ 0.01 ‘*’ 0.05 ‘.’ 0.1 ‘ ’ 1

[truncated: 4 more sheets: S11, S12, S13, S14]
